# Supplementary material for: Deletion Mutants of Francisella Phagosomal Transporters FptA and FptF Are Highly Attenuated for Virulence and Are Protective Against Lethal Intranasal Francisella LVS Challenge in a Murine Model of Respiratory Tularemia
Source: Pathogens. 2021 Jun 24;10(7):799. doi: 10.3390/pathogens10070799 (PMC8308642; doi:10.3390/pathogens10070799)
Supplement: Supplementary file 1 [file pathogens-10-00799-s001.zip]

Archive with 1 entries (1 files):
- pathogens-1237654-supplementary.pdf
